# Supplementary material for: Identification of serum biomarkers for necrotizing enterocolitis using aptamer-based proteomics
Source: Front Pediatr. 2023 May 31;11:1184940. doi: 10.3389/fped.2023.1184940 (PMC10264655; doi:10.3389/fped.2023.1184940)
Supplement: Supplementary file 1 [file Datasheet1.xlsx]

## Sheet: ADat file Paired in site ID SM 
^HEADER
AdatId	GID-3aed9e2a-b7f2-4307-b41d-8a16c4922272
Version	1.2
AssayType	PharmaServices
AssayVersion	V3.2
AssayRobot	Manual
CreatedBy	User: ; Package: SomaDataIO_5.3.0.9001; using R version 4.2.0 (2022-04-22); Platform: x86_64, linux-gnu
CreatedDate	2022-10-13
EnteredBy	AL
ExpDate	2019-07-09
GeneratedBy	Px (Build: 1374 : 05c8a1f9bf161eb902806d731b04f6c132be9f91)
MasterMixVersion	Serum_4.3_20180218_1.5k
Notes	4827_Good_Serum_1_Plate
ProcessSteps	Raw RFU, Hyb Normalization, plateScale, Median Normalization (SampleType), Calibration, Filtered
ProteinEffectiveDate	2016-10-31
RunNotes	Plate 1 of 1_4827_Good
StudyMatrix
StudyOrganism
Title	WUS-19-023
AssaySite	WUS
CalibratorId	160385
AssayPlatform	Manual
KitLot	Set 001:190167
TemplateName	HybNormPlateScaleMedNormCalibrateAutoSQS_1.3k_AutoAdat (1).properties
TemplateDescription	Updated to support QC_CHI as a sampleType
AssayKitPartNumber	900-00012
AssayKitDescription	SOMAscan Assay 1.3K - Serum
ReportConfig	{"analysisSteps":[{"stepType":"hybNorm","referenceSource":"intraplate"},{"stepType":"plateScale","referenceSource":"Serum_Man_Cal_160385_6q_1.5k_mm4.3_p3.2"},{"stepType":"medNorm","referenceSource":"intraplate","referenceFields":["SampleType"]},{"stepType":"calibrate","referenceSource":"Serum_Man_Cal_160385_6q_1.5k_mm4.3_p3.2","passFailCriteria":"scaleFactor","tailThreshold":10.0}],"qcMetrics":{"…
HybNormReference	intraplate
PlateScale_Scalar_Set_001	0.538
PlateScale_ReferenceSource	Serum_Man_Cal_160385_6q_1.5k_mm4.3_p3.2
PlateScale_PassFlag_Set_001	PASS
MedNormReference	intraplate
CalibrationReference	Serum_Man_Cal_160385_6q_1.5k_mm4.3_p3.2
PlateMedianCal_Set_001	0.997
PlateMedianTest_Set_001	PASS
PlateTailPercent_Set_001	16.9
PlateTailTest_Set_001	FLAG
SomascanMenuVersion	1.3k_v02
FilteringOptions	somascanMenuVersion + 1.3k_v02, filteredMetadata + [hybNorm_ReferenceRFU], includeSampleTypes + [Buffer, Calibrator, QC, QC_CHI], includeSomamerTypes + [Hybridization Control Elution]
SLDataViz	Oringal ADAT filename: 07.07.22 Somascan data with QC and buffers removed - H4 and F4 MG19 paired SM.txt;
CreatedByHistory	User: shiny; Package: SomaDataIO_5.1.0; using R version 4.2.0 (2022-04-22); Platform: x86_64, linux-gnu|User: shiny; Package: SomaDataIO_5.1.0; using R version 4.0.3 (2020-10-10); Platform: x86_64, linux-gnu|PharmaServices
CreatedDateHistory	2022-07-20|2022-06-28|2019-07-09
^COL_DATA
																										New Group
																										character
																										SeqId	10336-3	10337-83	10339-48	10342-55	10344-334	10346-5	10351-51	10356-21	10358-33	10361-25	10362-35	10363-13	10364-6	10365-132	10366-11	10367-62	10370-21	10372-18	10990-21	11067-13	11071-1	11081-1	11089-7
																										SomaId	SL019100	SL007136	SL001731	SL019096	SL005173	SL007221	SL007108	SL000455	SL003755	SL014684	SL002565	SL004097	SL004101	SL005184	SL001728	SL001716	SL004396	SL007229	SL017128	SL001791	SL000481	SL007151	SL000459
																										TargetFullName	E3 ubiquitin-protein ligase CHIP	CCAAT/enhancer-binding protein beta	Gamma-enolase	E3 SUMO-protein ligase PIAS4	Interleukin-10 receptor subunit alpha	Signal transducer and activator of transcription 3	Interferon regulatory factor 1	Transcription factor AP-1	Induced myeloid leukemia cell differentiation protein Mcl-1	2'-5'-oligoadenylate synthase 1	Myc proto-oncogene protein	Mothers against decapentaplegic homolog 3	Mothers against decapentaplegic homolog 2	Interleukin-23	Platelet-derived growth factor receptor alpha	Interleukin-12	Signal transducer and activator of transcription 1-alpha/beta	Signal transducer and activator of transcription 6	Leucine-rich repeat serine/threonine-protein kinase 2	Osteocalcin	Interleukin-5	Glycerol-3-phosphate dehydrogenase [NAD(+)]; cytoplasmic	Immunoglobulin A
																										Target	CHIP	CEBPB	NSE	PIAS4	IL-10 Ra	STAT3	IRF1	c-Jun	Mcl-1	OAS1	c-Myc	SMAD3	SMAD2	IL-23	PDGFRA	IL-12	STAT1	STAT6	LRRK2	Osteocalcin	IL-5	GPDA	IgA
																										UniProt	Q9UNE7	P17676	P09104	Q8N2W9	Q13651	P40763	P10914	P05412	Q07820	P00973	P01106	P84022	Q15796	P29460; Q9NPF7	P16234	P29459; P29460	P42224	P42226	Q5S007	P02818	P05113	P21695	P01876 P01877
																										EntrezGeneID	10273	1051	2026	51588	3587	6774	3659	3725	4170	4938	4609	4088	4087	3593 51561	5156	3592 3593	6772	6778		632	3567	2819	3493 3494
																										EntrezGeneSymbol	STUB1	CEBPB	ENO2	PIAS4	IL10RA	STAT3	IRF1	JUN	MCL1	OAS1	MYC	SMAD3	SMAD2	IL12B IL23A	PDGFRA	IL12A IL12B	STAT1	STAT6	LRRK2	BGLAP	IL5	GPD1	IGHA1 IGHA2
																										Organism	Human	Human	Human	Human	Human	Human	Human	Human	Human	Human	Human	Human	Human	Human	Human	Human	Human	Human	Human	Human	Human	Human	Human
																										Units	RFU	RFU	RFU	RFU	RFU	RFU	RFU	RFU	RFU	RFU	RFU	RFU	RFU	RFU	RFU	RFU	RFU	RFU	RFU	RFU	RFU	RFU	RFU
																										Type	Protein	Protein	Protein	Protein	Protein	Protein	Protein	Protein	Protein	Protein	Protein	Protein	Protein	Protein	Protein	Protein	Protein	Protein	Protein	Protein	Protein	Protein	Protein
																										Dilution	40	40	1	40	1	1	1	40	40	40	40	1	40	40	40	40	40	1	1	1	40	40	0.005
																										PlateScale_Reference	1708.5	1788.75	760.6	1125.85	2464.6	482.1	1459.6	3893.7	981.75	962.45	1115.9	6477.25	3471.7	1676.65	2571.05	578.15	688.4	736.5	23510.3	2633.9	604.65	1699.5	2155.9
																										CalReference	1708.5	1788.75	760.6	1125.85	2464.6	482.1	1459.6	3893.7	981.75	962.45	1115.9	6477.25	3471.7	1676.65	2571.05	578.15	688.4	736.5	23510.3	2633.9	604.65	1699.5	2155.9
																										Cal_Set_001	1.012	1.645	1.145	2.172	1.338	1.093	2.92	1.64	1.082	0.958	0.97	1.587	0.836	0.921	0.868	1.03	0.969	1.299	1.57	1.097	0.822	1.003	0.609
																										ColCheck	PASS	FLAG	PASS	FLAG	PASS	PASS	FLAG	FLAG	PASS	PASS	PASS	FLAG	PASS	PASS	PASS	PASS	PASS	PASS	FLAG	PASS	PASS	PASS	PASS
PlateId	ScannerID	PlatePosition	SlideId	Subarray		Sample ID	SampleType	PercentDilution	Barcode	Barcode2d	SampleNotes	SampleDescription	AssayNotes	TimePoint	ExtIdentifier	SsfExtId	SampleGroup	SiteId	TubeUniqueID	HybControlNormScale	RowCheck	NormScale_1	NormScale_40	NormScale_0_005	New Group
Set 001	US82600140	H3	257711029564	8		AM1N	Sample	40				Serum			EXID40000001956003	EID391490	NEC	1		1.13	PASS	0.749	0.748	0.611	Control		2629.1	4664.5	3812	2587.7	1972.3	2988.3	1562.4	2291.1	2503.1	568.5	809.9	9094.2	14167.4	2474.5	3523.4	369.1	8712.7	1367.5	7178.3	3762.4	236.3	2680.8	74.9
Set 001	US82600140	H2	257711029489	8		AM2N	Sample	40				Serum			EXID40000001956030	EID391484	NEC	3		0.938	FLAG	0.619	0.38	0.577	Control		1848.6	6262.3	2034.6	2858.6	1678.3	2830.8	1812	1554.8	1688.1	800.2	587.3	7398.2	8799	679.1	1278.6	280	4821.3	1061.4	7649.2	2277.4	246.9	801.2	255.3
Set 001	US82600140	H1	257711029488	8		SM1N	Sample	40				Serum			EXID40000001956019	EID391478	NEC	2		0.994	PASS	0.729	0.402	0.83	Control		2118.1	6084.8	2035.3	1417.2	1494.5	2906.5	1582.5	1183.7	2128.8	819.9	568.2	5145.3	6826.3	778.1	2908.4	319.5	3730.4	1428.3	3569.1	2257.2	224.9	3811.2	293.1
Set 001	US82600140	G2	257711029489	7		AM2C	Sample	40				Serum			EXID40000001956018	EID391483	Control	3		0.974	PASS	0.954	1.042	0.99	NEC		9116	2938.8	3760.6	3509.3	1417.9	2588	4118.4	2245.3	1623.5	428.8	585.7	12333.7	39895.4	1457.9	2468.9	266.1	7948.2	1223.3	3506.9	5340.9	241.7	1545.9	99.9
Set 001	US82600140	G1	257711029488	7		SM1C	Sample	40				Serum			EXID40000001956007	EID391477	Control	2		1.04	PASS	1.092	0.923	1.527	NEC		2401.3	2951.3	1943.2	1605.5	1338.7	1573.7	840.6	1682.1	3783.8	557.9	443.5	5336.1	8066.3	1175.4	6377.6	209.3	2279.1	703.1	4621.8	1764.4	239	4359.2	129.4
Set 001	US82600140	F3	257711029564	6		AM1C	Sample	40				Serum			EXID40000001956021	EID391489	Control	1		1.1	PASS	1.189	1.285	1.076	NEC		3812.1	2058.2	2717.8	2219.8	1517.7	1939.9	2165.6	2211	2946.9	656.8	735.4	5834.3	14823.8	2073.6	2967.5	355.5	15629.1	871.3	3235.4	4570.9	246.3	1988.9	83.6
Set 001	US82600140	E4	257711029565	5		AM3N	Sample	40				Serum			EXID40000001956001	EID391494	NEC	4		0.776	PASS	0.968	0.934	1.048	Control		5637.4	3881.9	4977.3	2964.1	1763.4	4121.5	2571.7	2199.2	4157.3	559.7	796.1	9136.2	29161	1092.1	3040.6	410.8	22793.1	1646.3	4546.8	3772.5	235.6	1772	115.3
Set 001	US82600140	E3	257711029564	5		AM4N	Sample	40				Serum			EXID40000001956002	EID391488	NEC	5		1.109	PASS	0.994	1.045	0.989	Control		4181.3	3748.4	4061.6	2797.7	1562.8	3762.5	1536.4	2104.1	3368.6	525.5	581.3	9733.4	24870	832.5	3368.4	265.6	7563.2	1059	3290.7	2572.2	225	1562.3	490.9
Set 001	US82600140	E2	257711029489	5		SM2N	Sample	40				Serum			EXID40000001956016	EID391482	NEC	6		0.965	PASS	0.828	0.934	0.851	Control		8150.9	3094.6	4060.3	5171.7	1139.2	1930.5	3728.6	2910.4	3350.9	464.5	632.4	16675.5	22635.6	1456.2	2029.1	253.4	11504.3	1202.7	3803	3491.8	307.8	4011	873.4
Set 001	US82600140	E1	257711029488	5		SM3N	Sample	40				Serum			EXID40000001956023	EID391476	NEC	7		1.054	PASS	0.601	0.525	0.899	Control		1818.4	2456.5	2515.7	1531.7	1567.6	2901.9	1834.2	1620.4	11264.9	635.8	830	5580.3	12381.6	1046.7	2252.8	417.4	3631.3	925.8	5710.4	3918.5	214	5095.2	155.4
Set 001	US82600140	D4	257711029565	4		AM3C	Sample	40				Serum			EXID40000001956010	EID391493	Control	4		0.799	PASS	0.758	0.74	0.859	NEC		6206.7	2458.3	4184.6	1358.8	1831.5	3497.1	1786	2013.9	2218.1	653.1	893.9	6480.8	20207.6	2202.9	2187.9	434.7	6153.1	1358.7	6805	3205.3	243.4	1198.8	92.1
Set 001	US82600140	D3	257711029564	4		AM4C	Sample	40				Serum			EXID40000001956020	EID391487	Control	5		1.078	PASS	0.995	0.936	0.961	NEC		3291	2481.1	2275.9	1983.2	1798.7	2061.9	1880.9	2056.4	2339.1	563.9	863.6	7839.7	13992	1783.8	4802.9	387.1	4718.8	971.5	7848.8	3037.3	212.6	1009.7	129.2
Set 001	US82600140	D2	257711029489	4		SM2C	Sample	40				Serum			EXID40000001956029	EID391481	Control	6		0.989	PASS	1.614	1.839	1.234	NEC		3478.7	2664.1	2692.7	2877.7	1256.5	1248.6	2052.6	1873.3	5718.4	441.3	412.2	4488	8779.8	2213.6	5051.6	320.1	3321.5	567	2444.9	2724.6	293.9	3580.9	150.7
Set 001	US82600140	D1	257711029488	4		SM3C	Sample	40				Serum			EXID40000001956013	EID391475	Control	7		1.058	PASS	0.962	0.764	0.761	NEC		1943.2	1921.4	1882.6	1314.3	2028.9	2092.7	1663.4	1857.9	1644.4	740.4	919.8	5237.5	9972.7	1692.6	3045.6	509.1	3375.2	778.8	4086.6	2138.3	247.4	995.6	90.1
Set 001	US82600140	C2	257711029489	3		SM4N	Sample	40				Serum			EXID40000001955550	EID391480	NEC	8		0.973	PASS	1.031	0.937	1.143	Control		4387.2	1945.9	3176.8	1717	1738.4	2905.9	1685	1840	1925.5	646.9	986.9	5974.4	17235.5	1365.6	5412	454	4281	1037.9	6005.6	2530.6	251	1281	194.8
Set 001	US82600140	C1	257711029488	3		SM5N	Sample	40				Serum			EXID40000001956017	EID391474	NEC	11		1.07	PASS	1.67	1.999	1.203	Control		5145.1	1229.5	3053.3	1877.2	1620.5	1834.4	1833	2049.3	1910.7	1084.3	605.1	4104.4	13736.1	3830.7	8702.7	335.2	4782.5	1020.6	2638.3	4759.1	255.3	2744.3	284.8
Set 001	US82600140	B4	257711029565	2		AM5N	Sample	40				Serum			EXID40000001956027	EID391492	NEC	9		0.863	PASS	1.578	1.742	1.218	Control		3503.9	1778	3316.4	1899.6	1705.9	2525	1454.1	2048.5	1947.2	502.3	686.4	5258.1	16982.5	3325.7	7009	341.1	6242.6	936.1	3626.7	3634.1	229.9	3711	370.7
Set 001	US82600140	B3	257711029564	2		AM6N	Sample	40				Serum			EXID40000001956015	EID391486	NEC	10		1.116	PASS	1.587	1.251	1.048	Control		2542.2	2181.5	1233.6	2126.6	1782.4	2586.8	1227.8	1298.8	5660.5	503	464.9	3133.6	3487.4	678.9	3978.3	199.8	2212.4	673.6	3023.4	2077.6	1138.7	2279.9	993.4
Set 001	US82600140	A4	257711029565	1		AM5C	Sample	40				Serum			EXID40000001956024	EID391491	Control	9		0.965	PASS	1.173	1.443	1.042	NEC		4875.1	2106.7	3072	2286.2	1518.6	2325.6	2438.6	2289.1	2254.2	489	752.4	7179.7	24075.6	2206.3	1790.7	428.2	7088.1	1053.4	2697	3725.8	253.3	1284.3	90.2
Set 001	US82600140	A3	257711029564	1		AM6C	Sample	40				Serum			EXID40000001956009	EID391485	Control	10		1.129	PASS	0.864	1.005	0.879	NEC		10670.9	2836	4527.5	3613.5	1449.6	2714.6	2802.4	2484.4	2438.4	531.9	531.3	13462.3	41465.2	1097.7	1909.6	297.4	13162.8	1261.3	3067.4	6146	261.4	2023.4	82.6
Set 001	US82600140	A2	257711029489	1		SM4C	Sample	40				Serum			EXID40000001956014	EID391479	Control	8		0.956	FLAG	2.037	3.05	1.874	NEC		2703.3	1581.9	3051.8	2774.9	1129.2	1221.4	965.3	1813.8	6593.3	465.8	446.9	3092.1	10590.1	4018.8	27184.8	216.3	3513.4	628.4	2210.7	2636.5	263.4	5113	133.9
Set 001	US82600140	A1	257711029488	1		SM5C	Sample	40				Serum			EXID40000001956026	EID391473	Control	11		1.092	PASS	1.758	2.077	1.231	NEC		4301.2	1715.8	3183.9	2277.5	1590.7	1696.2	979.9	2041	2436.9	517.2	448.1	4656.9	9295.9	5268.5	13595.8	236.3	6950.3	1038.4	3069.5	2533.3	230.6	3262.3	308.8
[truncated: 1,294 more columns]
